# Supplementary material for: Oilseed By-Products Valorization Using Lactic Acid Fermentation: Nutritional and Technological Aspects of Applications in Wheat Bread
Source: Molecules. 2025 Dec 20;31(1):15. doi: 10.3390/molecules31010015 (PMC12786963; doi:10.3390/molecules31010015)
Supplement: Supplementary file 1 [file molecules-31-00015-s001.zip]

Archive with 1 entries (1 files):
- molecules-4012148-supplementary.pdf
